# Supplementary material for: The genetic landscape of Scotland and the Isles
Source: Proc Natl Acad Sci U S A. 2019 Sep 3;116(38):19064–70. doi: 10.1073/pnas.1904761116 (PMC6754546; doi:10.1073/pnas.1904761116)
Supplement: Supplementary File [file pnas.1904761116.sd01.xlsx]

## Sheet: Dataset S1
Dataset S1
	England	Devon	Cornwall	Marches	Borders	Eng-Sco-Ire	S Wales	N Wales	Argyll	Sco-Ire	Isle of Man	Aberdeenshire	Buchan-Moray	N Scotland	Inverness	Tayside-Fife	Inner Hebrides	Outer Hebrides	Donegal 1	Donegal 2	C Ireland	Munster	N Ire-Sco	N Ireland	Hoy	E Mainland	N Ronaldsay	NE Orkney	S Ronaldsay	Westray	Rousay	W-Mainland	Birsay	Unst	Yell	N Shetland	W Shetland	C Shetland	S Shetland	Burra	Dunrossness	Fair Isle	Whalsay
England	NA	0.00015	0.00053	0.00016	0.00018	0.00014	0.00121	0.00164	0.00136	0.00039	0.00109	0.00053	0.00178	0.00153	0.00075	0.00035	0.00164	0.00349	0.00178	0.00422	0.00087	0.00118	0.00084	0.00125	0.00947	0.00285	0.01736	0.00217	0.00238	0.00556	0.00776	0.00278	0.00599	0.00533	0.00345	0.00315	0.00393	0.00103	0.00492	0.00457	0.00513	0.03178	0.00732
Devon	0.00015	NA	0.00039	0.00026	0.0003	0.00032	0.00124	0.00164	0.00135	0.00047	0.00117	0.00061	0.00192	0.00161	0.00082	0.00046	0.00172	0.00348	0.00181	0.00411	0.00087	0.00124	0.00081	0.00121	0.0099	0.00278	0.01766	0.0025	0.00246	0.00572	0.00796	0.00288	0.00625	0.00548	0.00364	0.00325	0.00393	0.00115	0.00507	0.00459	0.00511	0.03212	0.0075
Cornwall	0.00053	0.00039	NA	0.00057	0.00062	0.00054	0.00152	0.00191	0.00155	0.0007	0.00128	0.00083	0.00221	0.00183	0.00113	0.00066	0.00188	0.00354	0.00192	0.00433	0.00097	0.00135	0.00101	0.00128	0.00989	0.00334	0.01816	0.00256	0.00273	0.006	0.00816	0.00321	0.00652	0.00575	0.00379	0.00348	0.00437	0.00137	0.00535	0.00508	0.00539	0.03237	0.00783
Marches	0.00016	0.00026	0.00057	NA	0.00025	0.00017	0.00095	0.00133	0.00134	0.00042	0.00104	0.00051	0.00183	0.00168	0.00088	0.00038	0.00162	0.00339	0.00171	0.00412	0.00079	0.00111	0.00079	0.00117	0.00962	0.00292	0.0175	0.00242	0.00243	0.00554	0.00785	0.00284	0.00609	0.00547	0.00353	0.00319	0.00409	0.0011	0.00511	0.00471	0.00519	0.0318	0.00752
Borders	0.00018	0.0003	0.00062	0.00025	NA	0.00014	0.00123	0.00155	0.00114	0.00025	0.00099	0.00039	0.00173	0.0015	0.00069	0.00028	0.0014	0.00325	0.00149	0.00395	0.0007	0.001	0.00066	0.00098	0.00962	0.00281	0.01745	0.002	0.00232	0.00551	0.00768	0.00276	0.00614	0.00528	0.00333	0.00318	0.00387	0.00099	0.00487	0.0045	0.00503	0.03205	0.00731
Eng-Sco-Ire	0.00014	0.00032	0.00054	0.00017	0.00014	NA	0.00099	0.00136	0.00084	0.00014	0.00088	0.00032	0.00164	0.00131	0.00055	0.00019	0.00114	0.00305	0.00117	0.00368	0.00039	0.00071	0.00039	0.00063	0.00924	0.00265	0.01742	0.00208	0.00212	0.00539	0.00747	0.00268	0.00588	0.00514	0.00316	0.00305	0.00375	0.00079	0.00483	0.00439	0.00496	0.0319	0.00736
S Wales	0.00121	0.00124	0.00152	0.00095	0.00123	0.00099	NA	0.00174	0.0019	0.00115	0.00191	0.00132	0.00263	0.00252	0.00173	0.00118	0.00227	0.00401	0.00208	0.00459	0.00133	0.00158	0.00135	0.0016	0.01042	0.00389	0.01855	0.00295	0.00321	0.0067	0.00877	0.00374	0.007	0.00639	0.00444	0.00415	0.00497	0.002	0.00585	0.00565	0.00611	0.03266	0.0084
N Wales	0.00164	0.00164	0.00191	0.00133	0.00155	0.00136	0.00174	NA	0.00217	0.00153	0.00218	0.00173	0.00292	0.00257	0.00197	0.00158	0.00253	0.00439	0.00246	0.00484	0.00172	0.00201	0.00166	0.00193	0.01084	0.00414	0.01928	0.00357	0.00369	0.00686	0.0094	0.00408	0.0074	0.00669	0.00486	0.00448	0.00534	0.00231	0.00619	0.00594	0.00663	0.03359	0.00872
Argyll	0.00136	0.00135	0.00155	0.00134	0.00114	0.00084	0.0019	0.00217	NA	0.0007	0.0014	0.00098	0.00225	0.00165	0.00072	0.00084	0.0011	0.00334	0.00125	0.00392	0.00085	0.0011	0.0006	0.00089	0.01081	0.00359	0.0189	0.00285	0.00296	0.00624	0.00863	0.00341	0.00668	0.006	0.00431	0.00379	0.00463	0.00166	0.00581	0.00524	0.00581	0.03356	0.00807
Sco-Ire	0.00039	0.00047	0.0007	0.00042	0.00025	0.00014	0.00115	0.00153	0.0007	NA	0.0008	0.00029	0.00162	0.00123	0.00039	0.00012	0.00107	0.00292	0.00093	0.00347	0.00033	0.00063	0.00018	0.00049	0.00946	0.00264	0.0172	0.00193	0.00217	0.00541	0.00771	0.0026	0.00599	0.00528	0.00332	0.00302	0.00378	0.00083	0.00484	0.0044	0.0049	0.03184	0.00719
Isle of Man	0.00109	0.00117	0.00128	0.00104	0.00099	0.00088	0.00191	0.00218	0.0014	0.0008	NA	0.00104	0.0024	0.00202	0.00123	0.00084	0.00173	0.00356	0.00168	0.00422	0.00103	0.00124	0.00091	0.00118	0.01038	0.00346	0.01837	0.00273	0.00307	0.00634	0.00852	0.00348	0.00681	0.00608	0.00387	0.00355	0.00431	0.00153	0.00549	0.00521	0.00609	0.03307	0.00791
Aberdeenshire	0.00053	0.00061	0.00083	0.00051	0.00039	0.00032	0.00132	0.00173	0.00098	0.00029	0.00104	NA	0.00128	0.00145	0.00043	0.00014	0.00121	0.00302	0.00134	0.00379	0.00061	0.00087	0.00051	0.00079	0.00957	0.00295	0.01731	0.00204	0.00233	0.00564	0.00789	0.00275	0.00604	0.0054	0.00337	0.00319	0.00386	0.00103	0.00491	0.00451	0.00514	0.03219	0.00744
Buchan-Moray	0.00178	0.00192	0.00221	0.00183	0.00173	0.00164	0.00263	0.00292	0.00225	0.00162	0.0024	0.00128	NA	0.00248	0.00178	0.00151	0.00252	0.00454	0.00261	0.00516	0.00184	0.00227	0.00182	0.00208	0.01125	0.00403	0.01978	0.00352	0.00352	0.00714	0.00927	0.00397	0.00759	0.00688	0.00486	0.00458	0.00523	0.00215	0.00642	0.00591	0.00657	0.03454	0.00856
N Scotland	0.00153	0.00161	0.00183	0.00168	0.0015	0.00131	0.00252	0.00257	0.00165	0.00123	0.00202	0.00145	0.00248	NA	0.00096	0.00122	0.00157	0.00338	0.00223	0.00475	0.00143	0.00156	0.00132	0.00158	0.01139	0.0031	0.01963	0.00308	0.00235	0.00621	0.0086	0.0035	0.00688	0.00624	0.00429	0.00389	0.00447	0.00157	0.00599	0.00552	0.00603	0.03534	0.00849
Inverness	0.00075	0.00082	0.00113	0.00088	0.00069	0.00055	0.00173	0.00197	0.00072	0.00039	0.00123	0.00043	0.00178	0.00096	NA	0.00049	0.00101	0.00289	0.00126	0.0036	0.00068	0.0009	0.00057	0.00089	0.0106	0.00302	0.01784	0.00211	0.00247	0.00562	0.00825	0.00291	0.00657	0.00563	0.00359	0.00345	0.00432	0.00124	0.00548	0.00518	0.00525	0.03388	0.00776
Tayside-Fife	0.00035	0.00046	0.00066	0.00038	0.00028	0.00019	0.00118	0.00158	0.00084	0.00012	0.00084	0.00014	0.00151	0.00122	0.00049	NA	0.00111	0.00301	0.00111	0.0036	0.00048	0.00071	0.00031	0.00069	0.00959	0.00265	0.01731	0.00194	0.00219	0.0054	0.00754	0.00262	0.00592	0.0053	0.00322	0.00296	0.0037	0.00085	0.00478	0.0044	0.00492	0.03188	0.00725
Inner Hebrides	0.00164	0.00172	0.00188	0.00162	0.0014	0.00114	0.00227	0.00253	0.0011	0.00107	0.00173	0.00121	0.00252	0.00157	0.00101	0.00111	NA	0.00213	0.00172	0.00422	0.00127	0.00142	0.00119	0.00128	0.01063	0.00378	0.01904	0.00297	0.00309	0.00642	0.0086	0.0035	0.00695	0.00608	0.00432	0.00404	0.00483	0.00191	0.00591	0.00558	0.0063	0.03342	0.00846
Outer Hebrides	0.00349	0.00348	0.00354	0.00339	0.00325	0.00305	0.00401	0.00439	0.00334	0.00292	0.00356	0.00302	0.00454	0.00338	0.00289	0.00301	0.00213	NA	0.00383	0.00626	0.00303	0.00332	0.00307	0.00322	0.01301	0.00559	0.02127	0.00503	0.00496	0.00867	0.01079	0.00554	0.00924	0.0084	0.00622	0.00598	0.00682	0.00387	0.00783	0.00769	0.00803	0.03577	0.01032
Donegal 1	0.00178	0.00181	0.00192	0.00171	0.00149	0.00117	0.00208	0.00246	0.00125	0.00093	0.00168	0.00134	0.00261	0.00223	0.00126	0.00111	0.00172	0.00383	NA	0.00154	0.00071	0.00102	0.0004	0.00051	0.01129	0.00351	0.01843	0.00313	0.00317	0.00674	0.00881	0.00383	0.00726	0.00653	0.00448	0.00406	0.00481	0.00187	0.00603	0.00557	0.0063	0.03356	0.0085
Donegal 2	0.00422	0.00411	0.00433	0.00412	0.00395	0.00368	0.00459	0.00484	0.00392	0.00347	0.00422	0.00379	0.00516	0.00475	0.0036	0.0036	0.00422	0.00626	0.00154	NA	0.00313	0.00325	0.00267	0.00286	0.01418	0.00649	0.02228	0.00584	0.00585	0.00882	0.01152	0.00637	0.01003	0.00907	0.00686	0.00679	0.0074	0.0045	0.00869	0.00817	0.00879	0.0366	0.01115
C Ireland	0.00087	0.00087	0.00097	0.00079	0.0007	0.00039	0.00133	0.00172	0.00085	0.00033	0.00103	0.00061	0.00184	0.00143	0.00068	0.00048	0.00127	0.00303	0.00071	0.00313	NA	0.00015	0.00013	0.00021	0.01003	0.00304	0.01766	0.00229	0.00253	0.00582	0.00809	0.00296	0.00639	0.00554	0.00357	0.00339	0.00406	0.00125	0.00522	0.00497	0.00539	0.03235	0.00763
Munster	0.00118	0.00124	0.00135	0.00111	0.001	0.00071	0.00158	0.00201	0.0011	0.00063	0.00124	0.00087	0.00227	0.00156	0.0009	0.00071	0.00142	0.00332	0.00102	0.00325	0.00015	NA	0.00043	0.00048	0.01048	0.00342	0.01814	0.00283	0.00288	0.00613	0.00813	0.00331	0.00659	0.00571	0.0039	0.00363	0.00438	0.00147	0.00549	0.00504	0.00566	0.03273	0.00795
N Ire-Sco	0.00084	0.00081	0.00101	0.00079	0.00066	0.00039	0.00135	0.00166	0.0006	0.00018	0.00091	0.00051	0.00182	0.00132	0.00057	0.00031	0.00119	0.00307	0.0004	0.00267	0.00013	0.00043	NA	4e-05	0.00998	0.00274	0.01753	0.00225	0.00247	0.00558	0.00789	0.00287	0.00616	0.00562	0.00357	0.00326	0.00405	0.00101	0.00511	0.00466	0.00545	0.03273	0.00735
N Ireland	0.00125	0.00121	0.00128	0.00117	0.00098	0.00063	0.0016	0.00193	0.00089	0.00049	0.00118	0.00079	0.00208	0.00158	0.00089	0.00069	0.00128	0.00322	0.00051	0.00286	0.00021	0.00048	4e-05	NA	0.01018	0.00337	0.01814	0.00269	0.00277	0.00593	0.00832	0.00318	0.00653	0.00582	0.00386	0.00346	0.00432	0.00147	0.00544	0.005	0.0056	0.03247	0.00776
Hoy	0.00947	0.0099	0.00989	0.00962	0.00962	0.00924	0.01042	0.01084	0.01081	0.00946	0.01038	0.00957	0.01125	0.01139	0.0106	0.00959	0.01063	0.01301	0.01129	0.01418	0.01003	0.01048	0.00998	0.01018	NA	0.01039	0.03004	0.01055	0.00952	0.01449	0.01758	0.00781	0.01264	0.01464	0.01253	0.01244	0.01347	0.00982	0.01403	0.01371	0.01381	0.04925	0.01711
E Mainland	0.00285	0.00278	0.00334	0.00292	0.00281	0.00265	0.00389	0.00414	0.00359	0.00264	0.00346	0.00295	0.00403	0.0031	0.00302	0.00265	0.00378	0.00559	0.00351	0.00649	0.00304	0.00342	0.00274	0.00337	0.01039	NA	0.01938	0.00257	0.0029	0.00595	0.0085	0.00293	0.00651	0.00712	0.00496	0.0049	0.00563	0.00271	0.00654	0.00601	0.00716	0.03545	0.00898
N Ronaldsay	0.01736	0.01766	0.01816	0.0175	0.01745	0.01742	0.01855	0.01928	0.0189	0.0172	0.01837	0.01731	0.01978	0.01963	0.01784	0.01731	0.01904	0.02127	0.01843	0.02228	0.01766	0.01814	0.01753	0.01814	0.03004	0.01938	NA	0.01472	0.01894	0.0206	0.02461	0.01824	0.02258	0.02264	0.0197	0.01961	0.0211	0.01785	0.02232	0.0218	0.02175	0.05664	0.02493
NE Orkney	0.00217	0.0025	0.00256	0.00242	0.002	0.00208	0.00295	0.00357	0.00285	0.00193	0.00273	0.00204	0.00352	0.00308	0.00211	0.00194	0.00297	0.00503	0.00313	0.00584	0.00229	0.00283	0.00225	0.00269	0.01055	0.00257	0.01472	NA	0.00283	0.00495	0.00722	0.00262	0.00617	0.00639	0.00451	0.00425	0.00522	0.0021	0.00615	0.00563	0.00623	0.03454	0.0085
S Ronaldsay	0.00238	0.00246	0.00273	0.00243	0.00232	0.00212	0.00321	0.00369	0.00296	0.00217	0.00307	0.00233	0.00352	0.00235	0.00247	0.00219	0.00309	0.00496	0.00317	0.00585	0.00253	0.00288	0.00247	0.00277	0.00952	0.0029	0.01894	0.00283	NA	0.00631	0.0086	0.00307	0.00614	0.00674	0.00483	0.00432	0.0054	0.00254	0.00648	0.00581	0.0064	0.03411	0.00874
Westray	0.00556	0.00572	0.006	0.00554	0.00551	0.00539	0.0067	0.00686	0.00624	0.00541	0.00634	0.00564	0.00714	0.00621	0.00562	0.0054	0.00642	0.00867	0.00674	0.00882	0.00582	0.00613	0.00558	0.00593	0.01449	0.00595	0.0206	0.00495	0.00631	NA	0.01034	0.00572	0.00943	0.01015	0.00801	0.00773	0.00806	0.00543	0.00925	0.00897	0.00857	0.0371	0.01175
Rousay	0.00776	0.00796	0.00816	0.00785	0.00768	0.00747	0.00877	0.0094	0.00863	0.00771	0.00852	0.00789	0.00927	0.0086	0.00825	0.00754	0.0086	0.01079	0.00881	0.01152	0.00809	0.00813	0.00789	0.00832	0.01758	0.0085	0.02461	0.00722	0.0086	0.01034	NA	0.00642	0.00993	0.01205	0.00975	0.00998	0.01105	0.00807	0.01163	0.01161	0.01222	0.04331	0.01439
W-Mainland	0.00278	0.00288	0.00321	0.00284	0.00276	0.00268	0.00374	0.00408	0.00341	0.0026	0.00348	0.00275	0.00397	0.0035	0.00291	0.00262	0.0035	0.00554	0.00383	0.00637	0.00296	0.00331	0.00287	0.00318	0.00781	0.00293	0.01824	0.00262	0.00307	0.00572	0.00642	NA	0.00223	0.00684	0.00477	0.00444	0.00551	0.00265	0.00626	0.00609	0.00638	0.03422	0.00865
Birsay	0.00599	0.00625	0.00652	0.00609	0.00614	0.00588	0.007	0.0074	0.00668	0.00599	0.00681	0.00604	0.00759	0.00688	0.00657	0.00592	0.00695	0.00924	0.00726	0.01003	0.00639	0.00659	0.00616	0.00653	0.01264	0.00651	0.02258	0.00617	0.00614	0.00943	0.00993	0.00223	NA	0.01003	0.00842	0.00788	0.00887	0.0062	0.00973	0.00932	0.00961	0.03898	0.01195
Unst	0.00533	0.00548	0.00575	0.00547	0.00528	0.00514	0.00639	0.00669	0.006	0.00528	0.00608	0.0054	0.00688	0.00624	0.00563	0.0053	0.00608	0.0084	0.00653	0.00907	0.00554	0.00571	0.00562	0.00582	0.01464	0.00712	0.02264	0.00639	0.00674	0.01015	0.01205	0.00684	0.01003	NA	0.00572	0.00623	0.0073	0.00504	0.00847	0.00876	0.00885	0.03859	0.01088
Yell	0.00345	0.00364	0.00379	0.00353	0.00333	0.00316	0.00444	0.00486	0.00431	0.00332	0.00387	0.00337	0.00486	0.00429	0.00359	0.00322	0.00432	0.00622	0.00448	0.00686	0.00357	0.0039	0.00357	0.00386	0.01253	0.00496	0.0197	0.00451	0.00483	0.00801	0.00975	0.00477	0.00842	0.00572	NA	0.00344	0.00453	0.00258	0.00618	0.00578	0.00645	0.03487	0.00761
N Shetland	0.00315	0.00325	0.00348	0.00319	0.00318	0.00305	0.00415	0.00448	0.00379	0.00302	0.00355	0.00319	0.00458	0.00389	0.00345	0.00296	0.00404	0.00598	0.00406	0.00679	0.00339	0.00363	0.00326	0.00346	0.01244	0.0049	0.01961	0.00425	0.00432	0.00773	0.00998	0.00444	0.00788	0.00623	0.00344	NA	0.00253	0.00161	0.00537	0.00494	0.00635	0.03539	0.00643
W Shetland	0.00393	0.00393	0.00437	0.00409	0.00387	0.00375	0.00497	0.00534	0.00463	0.00378	0.00431	0.00386	0.00523	0.00447	0.00432	0.0037	0.00483	0.00682	0.00481	0.0074	0.00406	0.00438	0.00405	0.00432	0.01347	0.00563	0.0211	0.00522	0.0054	0.00806	0.01105	0.00551	0.00887	0.0073	0.00453	0.00253	NA	0.00201	0.00576	0.00509	0.00642	0.03524	0.00806
C Shetland	0.00103	0.00115	0.00137	0.0011	0.00099	0.00079	0.002	0.00231	0.00166	0.00083	0.00153	0.00103	0.00215	0.00157	0.00124	0.00085	0.00191	0.00387	0.00187	0.0045	0.00125	0.00147	0.00101	0.00147	0.00982	0.00271	0.01785	0.0021	0.00254	0.00543	0.00807	0.00265	0.0062	0.00504	0.00258	0.00161	0.00201	NA	0.00384	0.0031	0.00406	0.03156	0.00548
S Shetland	0.00492	0.00507	0.00535	0.00511	0.00487	0.00483	0.00585	0.00619	0.00581	0.00484	0.00549	0.00491	0.00642	0.00599	0.00548	0.00478	0.00591	0.00783	0.00603	0.00869	0.00522	0.00549	0.00511	0.00544	0.01403	0.00654	0.02232	0.00615	0.00648	0.00925	0.01163	0.00626	0.00973	0.00847	0.00618	0.00537	0.00576	0.00384	NA	0.00554	0.00574	0.03533	0.00891
Burra	0.00457	0.00459	0.00508	0.00471	0.0045	0.00439	0.00565	0.00594	0.00524	0.0044	0.00521	0.00451	0.00591	0.00552	0.00518	0.0044	0.00558	0.00769	0.00557	0.00817	0.00497	0.00504	0.00466	0.005	0.01371	0.00601	0.0218	0.00563	0.00581	0.00897	0.01161	0.00609	0.00932	0.00876	0.00578	0.00494	0.00509	0.0031	0.00554	NA	0.00653	0.03626	0.00865
Dunrossness	0.00513	0.00511	0.00539	0.00519	0.00503	0.00496	0.00611	0.00663	0.00581	0.0049	0.00609	0.00514	0.00657	0.00603	0.00525	0.00492	0.0063	0.00803	0.0063	0.00879	0.00539	0.00566	0.00545	0.0056	0.01381	0.00716	0.02175	0.00623	0.0064	0.00857	0.01222	0.00638	0.00961	0.00885	0.00645	0.00635	0.00642	0.00406	0.00574	0.00653	NA	0.03431	0.0102
Fair Isle	0.03178	0.03212	0.03237	0.0318	0.03205	0.0319	0.03266	0.03359	0.03356	0.03184	0.03307	0.03219	0.03454	0.03534	0.03388	0.03188	0.03342	0.03577	0.03356	0.0366	0.03235	0.03273	0.03273	0.03247	0.04925	0.03545	0.05664	0.03454	0.03411	0.0371	0.04331	0.03422	0.03898	0.03859	0.03487	0.03539	0.03524	0.03156	0.03533	0.03626	0.03431	NA	0.03965
Whalsay	0.00732	0.0075	0.00783	0.00752	0.00731	0.00736	0.0084	0.00872	0.00807	0.00719	0.00791	0.00744	0.00856	0.00849	0.00776	0.00725	0.00846	0.01032	0.0085	0.01115	0.00763	0.00795	0.00735	0.00776	0.01711	0.00898	0.02493	0.0085	0.00874	0.01175	0.01439	0.00865	0.01195	0.01088	0.00761	0.00643	0.00806	0.00548	0.00891	0.00865	0.0102	0.03965	NA
