# Supplementary material for: The genetic landscape of Scotland and the Isles
Source: Proc Natl Acad Sci U S A. 2019 Sep 3;116(38):19064–70. doi: 10.1073/pnas.1904761116 (PMC6754546; doi:10.1073/pnas.1904761116)
Supplement: Supplementary File [file pnas.1904761116.sd02.xlsx]

## Sheet: Suppl Data 2
Dataset S2
Mean ADMIXTURE proportions for each tested cluster per value of K
Cluster	England	Wales	Norway
England	0.99998	1e-05	1e-05
Wales	1e-05	0.99998	1e-05
Donegal 2	1e-05	0.998055	0.00193511
Donegal 1	0.00742883	0.984588	0.00798357
N Ireland	0.0284852	0.960539	0.0109763
Munster	0.112202	0.869528	0.0182702
C Ireland	0.163902	0.816128	0.0199699
Argyll	0.122191	0.847804	0.0300053
N Ire-Sco	0.114024	0.854416	0.0315595
Aberdeenshire	0.503385	0.463448	0.0331668
Tayside-Fife	0.50439	0.45717	0.0384393
N Scotland	0.270661	0.684069	0.0452695
Isle of Man	0.422502	0.526627	0.0508706
Inner Hebrides	0.0791869	0.861913	0.0589001
Fair Isle	1e-05	0.911773	0.0882167
Outer Hebrides	0.0220463	0.887685	0.090269
Hoy	0.179491	0.693629	0.126879
Whalsay	1e-05	0.863826	0.136164
E Mainland	0.081046	0.751456	0.167498
NE Orkney	0.105409	0.720451	0.17414
S Ronaldsay	0.170807	0.653917	0.175276
Westray	0.0203398	0.792089	0.187571
Burra	1e-05	0.809905	0.190085
Birsay	0.00617347	0.803617	0.19021
W-Mainland	0.0475773	0.761394	0.191029
S Shetland	0.00217668	0.801295	0.196529
C Shetland	0.106304	0.696963	0.196733
Rousay	0.00851771	0.79055	0.200933
N Ronaldsay	0.0537682	0.744679	0.201553
Unst	0.0275014	0.769796	0.202702
N Shetland	0.00960129	0.783944	0.206454
Dunrossness	0.0169032	0.775502	0.207595
Yell	0.0129804	0.763574	0.223446
W Shetland	1e-05	0.770252	0.229738
Norway	1e-05	1e-05	0.99998
