# Supplementary material for: The genetic landscape of Scotland and the Isles
Source: Proc Natl Acad Sci U S A. 2019 Sep 3;116(38):19064–70. doi: 10.1073/pnas.1904761116 (PMC6754546; doi:10.1073/pnas.1904761116)
Supplement: Supplementary File [file pnas.1904761116.sd03.xlsx]

## Sheet: Dataset S3
Dataset S3
Mean SOURCEFIND ancestry proportions for each tested cluster form each of the 6 reference populations.
TARGET	England	Wales	Scotland	Denmark	Sweden	Norway
Argyll	0.112	0.289333	0.585333	0.0005	0.005	0.00783333
Sco-Ire	0.492	0.061	0.434333	0.00116667	0.00483333	0.00666667
Outer Hebrides	0.0005	0.0025	0.989167	0	0.000833333	0.007
N Ire-Sco	0.4105	0.0598333	0.5015	0.002	0.01	0.0161667
N Scotland	0.011	0.00333333	0.9535	0.00283333	0.0123333	0.017
Inner Hebrides	0.015	0.00633333	0.937833	0.001	0.0135	0.0263333
Isle of Man	0.804333	0.0303333	0.122	0.002	0.0113333	0.03
N Ireland	0.489667	0.0701667	0.3995	0.000833333	0.0103333	0.0295
Donegal 1	0.4835	0.0701667	0.4045	0.000833333	0.00633333	0.0346667
Donegal 2	0.443667	0.0583333	0.453167	0.000833333	0.0118333	0.0321667
C Ireland	0.677	0.108833	0.1605	0.00116667	0.0131667	0.0393333
Munster	0.606333	0.161	0.170167	0.00316667	0.012	0.0473333
S Ronaldsay	0.0966667	0.0205	0.777167	0.00216667	0.0266667	0.0768333
NE Orkney	0.1455	0.0316667	0.687667	0.00766667	0.0183333	0.109167
Fair Isle	0.1285	0.0155	0.727833	0.0025	0.0191667	0.1065
Hoy	0.0713333	0.00983333	0.772333	0.00433333	0.0261667	0.116
C Shetland	0.244	0.0381667	0.590333	0.00166667	0.0165	0.109333
E Mainland	0.0913333	0.0413333	0.706833	0.00333333	0.0186667	0.1385
Rousay	0.1625	0.043	0.618167	0.00366667	0.0285	0.144167
W-Mainland	0.200667	0.0718333	0.564833	0.00416667	0.023	0.1355
Westray	0.2125	0.0233333	0.590333	0.00966667	0.029	0.135167
N Ronaldsay	0.145667	0.0533333	0.5935	0.00716667	0.0291667	0.171167
Birsay	0.189	0.0503333	0.556333	0.00816667	0.0175	0.178667
Burra	0.0918333	0.0468333	0.63	0.005	0.0185	0.207833
Dunrossness	0.167667	0.0533333	0.557	0.00816667	0.0225	0.191333
S Shetland	0.246167	0.0245	0.449167	0.00483333	0.0296667	0.245667
N Shetland	0.0538333	0.0246667	0.667833	0.0055	0.0148333	0.233333
Unst	0.0851667	0.05	0.6005	0.00866667	0.0258333	0.229833
W Shetland	0.188667	0.0278333	0.513167	0.002	0.0251667	0.243167
Whalsay	0.1075	0.0215	0.636333	0.00433333	0.0266667	0.203667
Yell	0.092	0.0135	0.6135	0.00283333	0.015	0.263167
