# Supplementary material for: The genetic landscape of Scotland and the Isles
Source: Proc Natl Acad Sci U S A. 2019 Sep 3;116(38):19064–70. doi: 10.1073/pnas.1904761116 (PMC6754546; doi:10.1073/pnas.1904761116)
Supplement: Supplementary File [file pnas.1904761116.sd04.xlsx]

## Sheet: Dataset S4
Dataset S4
Mean cluster ancestry proportions from SOURCEFIND showing individual reference cluster contibutions.
TARGET	England	Devon	Cornwall	Borders	Marches	S Wales	N Wales	Aberdeenshire	Tayside-Fife	Inverness	NOR9	NOR10
N Ire-Sco	0.124	0.091	0	0	0.100333	0	0	0.0708333	0.225333	0.197667	0	0
Donegal 1	0.15	0.148833	0.0556667	0	0.111833	0	0.0656667	0	0.287333	0.100333	0	0
N Ireland	0.112167	0.133167	0.0606667	0.0618333	0.121833	0	0.0621667	0.0811667	0.153833	0.155667	0	0
Donegal 2	0.142667	0.101167	0	0.0608333	0.0988333	0	0	0.0573333	0.2025	0.1825	0	0
C Ireland	0.298833	0.0505	0	0.1125	0.168167	0	0.0896667	0	0.0843333	0.0588333	0	0
Munster	0.288333	0.133	0	0.0768333	0.0838333	0	0.1445	0	0.0665	0.0693333	0	0
Argyll	0	0.0538333	0	0	0	0.2815	0	0.158667	0.168167	0.2495	0	0
Sco-Ire	0.168	0.084	0.0895	0.0586667	0.0918333	0	0	0	0.357	0.07	0	0
Outer Hebrides	0	0	0	0	0	0	0	0	0	0.9875	0	0
N Scotland	0	0	0	0	0	0	0	0	0.18	0.7595	0	0
Inner Hebrides	0	0	0	0	0	0	0	0	0.2055	0.717333	0	0
Isle of Man	0.322667	0.103167	0	0.100167	0.261	0	0	0	0.0888333	0	0	0
S Ronaldsay	0	0	0	0	0	0	0	0.067	0.2975	0.402167	0	0
NE Orkney	0	0	0	0.0515	0	0	0	0	0.4605	0.2155	0	0
Hoy	0	0	0	0	0	0	0	0	0.508833	0.215833	0	0
E Mainland	0	0	0	0	0	0	0	0.118833	0.278167	0.287	0	0.0548333
W-Mainland	0.0561667	0.051	0	0	0	0	0.0621667	0	0.4545	0.0795	0	0.0553333
Westray	0.0591667	0	0	0	0	0	0	0.075	0.364667	0.147667	0	0
Rousay	0	0	0	0	0.0538333	0	0	0	0.5795	0	0	0
N Ronaldsay	0	0	0	0	0.0621667	0	0	0	0.1915	0.3765	0.0506667	0
Birsay	0	0	0	0	0	0	0	0.0518333	0.403833	0.0936667	0	0.097
Fair Isle	0	0	0	0	0	0	0	0.1525	0.4065	0.165833	0	0
C Shetland	0	0.0648333	0	0	0.0846667	0	0	0	0.513667	0.054	0	0
Burra	0	0	0	0	0	0	0	0.0893333	0.3865	0.15	0	0.113167
Dunrossness	0	0	0	0.0553333	0	0	0	0.0651667	0.395167	0.0955	0	0.119667
Whalsay	0	0	0	0	0	0	0	0	0.432	0.149167	0	0.0896667
N Shetland	0	0	0	0	0	0	0	0.0986667	0.503333	0.0588333	0	0.161667
S Shetland	0	0.057	0.0753333	0	0	0	0	0	0.321	0.081	0	0.160667
Unst	0	0	0	0	0	0	0	0	0.364833	0.182667	0.0735	0.116
W Shetland	0	0	0	0	0.067	0	0	0	0.3745	0.101	0	0.178333
Yell	0	0	0	0	0	0	0	0.0515	0.495833	0.0628333	0	0.216667
